# Supplementary material for: ABCA8-positive lipid-metabolic CAFs mediate immunotherapy resistance in TNBC
Source: Front Oncol. 2026 Jan 27;15:1729275. doi: 10.3389/fonc.2025.1729275 (PMC12887699; doi:10.3389/fonc.2025.1729275)
Supplement: Supplementary file 3 [file Table1.xls]

## Sheet: Sheet1
Table S 1. Antibody information
Product Name	Catalog	Source
	Number
Rabbit anti ABCA8	ab230896	Proteintech, China
Rabbit anti ARG-1	16001-1-AP	Proteintech, China
Rabbit anti APOE	31454-1-AP	Proteintech, China
Rabbit anti CD68	25747-1-AP	Proteintech, China
Rabbit antiα-SMA	14395-1-AP	Proteintech, China
Rabbit antiβ-actin	20536-1-AP	Proteintech, China
Rabbit anti HSP90	13171-1-AP	Proteintech, China
