# Supplementary material for: ABCA8-positive lipid-metabolic CAFs mediate immunotherapy resistance in TNBC
Source: Front Oncol. 2026 Jan 27;15:1729275. doi: 10.3389/fonc.2025.1729275 (PMC12887699; doi:10.3389/fonc.2025.1729275)
Supplement: Supplementary file 4 [file Table2.xls]

## Sheet: Sheet1
Table S 2. primer sequences
	Forward	Reverse
GAPDH	GGTGAAGGTCGGTGTGAACG	CTCGCTCCTGGAAGATGGTG
ABCA8	CCAATCGGATTCCTGGCATATAT	GGGACCGAGCTCTGTTCTTATAA
COL1A1	AATGAAGGGACACAGAGGTTTCA	AGCACCAGTAGCACCATCATTTC
CXCL14	ACTGCGAGGAGAAGATGGTTATC	CAGGCGTTGTACCACTTGATGAA
IL6	AACATGTGTGAAAGCAGCAAAGA	CTCTGGCTTGTTCCTCACTACTC
ARG-1	CAACCTGTGTCCTTTCTCCTGAA	CCCAGCTTGTCTACTTCAGTCAT
APOE	CAGGCAGGAAGATGAAGGTTCTG	GCGACCCAGTGCCAGTTC
